# Supplementary material for: Characterization of Key Compounds of Organic Acids and Aroma Volatiles in Fruits of Different Actinidia argute Resources Based on High-Performance Liquid Chromatography (HPLC) and Headspace Gas Chromatography–Ion Mobility Spectrometry (HS-GC-IMS)
Source: Foods. 2023 Sep 28;12(19):3615. doi: 10.3390/foods12193615 (PMC10572923; doi:10.3390/foods12193615)
Supplement: Supplementary file 1 [file foods-12-03615-s001.zip]

Archive with 3 entries (2 files):
- foods-2608221-suppl/
- foods-2608221-suppl/Supplementary file S1.xlsx
- foods-2608221-suppl/Supplementary file S2.xlsx
