# Supplementary material for: Characterization of Key Compounds of Organic Acids and Aroma Volatiles in Fruits of Different Actinidia argute Resources Based on High-Performance Liquid Chromatography (HPLC) and Headspace Gas Chromatography–Ion Mobility Spectrometry (HS-GC-IMS)
Source: Foods. 2023 Sep 28;12(19):3615. doi: 10.3390/foods12193615 (PMC10572923; doi:10.3390/foods12193615)
Supplement: Supplementary file 1 [file foods-12-03615-s001.zip › foods-2608221-suppl/Supplementary file S1.xlsx]

## Sheet: Relative content
No	Aromatic Substances	Relative content ppb
		S1	S2	S3	S4	S5	S6	S7	S8	S9	S10	S11	S12	S13	S14	S15	S16	S17	S18	S19	S20	S21	S22	S23	S24	S25	S26	S27	S28	S29	S30	S31	S32	S33	S34	S35
1	Methyl butanoate	160.76±2.03ijklm	339.95±11.44d	235.78±27.71f	184.49±1.66ghijk	280.22±10.59e	166.08±4.34ghi	144.25±4.29klmnop	176.23±3.89hhijkl	112.07±4.11op	367.80±1.43d	216.27±11.90fgh	122.39±7.67op	297.98±5.37e	110.14±3.14p	148.49±22.59jklmno	120.45±11.30op	123.70±2.95nop	126.13±1.38op	162.60±12.71ijklmn	190.48±6.03ghij	151.16±5.33jklmno	160.42±2.18ijkl	412.16±14.66c	204.56±4.02fg	131.52±2.25lmnop	115.01±11.40p	159.91±1.58hijkl	126.30±1.22mnop	149.72±5.91jklmno	117.03±1.70p	526.68±0.16b	613.43±2.93a	174.33±1.71hijkl	439.66±7.02c	385.18±4.78d
2	Methyl acetate	40.20±3.39ghijkl	38.33±3.71hijkl	44.71±0.81fghijkl	62.96±15.09ef	42.07±3.71fghijkl	48.03±5.31fghijk	47.46±4.53fghijkl	60.43±9.08efg	265.89±15.30b	144.46±33.38c	157.03±8.61c	57.71±4.22efghi	51.39±3.40fghijk	385.18±21.00a	38.17±5.74hijkl	35.85±3.36ijkl	35.09±7.96jkl	44.39±4.90fghijkl	62.13±34.27ef	73.67±13.15de	35.53±2.66jkl	41.62±1.63fghijkl	81.92±12.24d	58.67±13.90efgh	32.26±1.00jkl	38.76±1.76ghijkl	33.03±3.07jkl	43.42±7.23fghijkl	38.97±1.61ghijkl	42.12±3.49fghijkl	25.48±5.81l	30.33±2.39kl	31.33±1.01jkl	47.15±3.54fghijkl	52.83±3.17fghij
3	Isoamyl acetate	45.86±6.06efg	125.11±6.70bcc	41.04±5.27defg	41.72±2.37effg	76.24±0.98efg	38.47±3.14fg	42.12±1.10effg	44.04±1.79effg	143.59±3.05effg	126.48±13.70deffg	67.87±2.16cdedefg	49.66±4.71effg	34.80±1.67defefg	266.33±54.29defdef	39.42±1.13fg	38.04±5.17effg	39.81±2.34efg	63.17±7.50effg	41.77±4.20efdefg	111.36±6.16efdefg	39.08±0.75efefg	54.56±3.42defefg	51.04±7.74defd	51.67±4.00defdef	36.51±2.22fdefg	41.27±1.43efefg	43.14±1.16efefg	39.96±1.77fefg	39.95±1.87defdefg	44.44±2.49fefg	46.47±4.78bb	27.45±2.33defde	50.29±0.84efdefg	53.61±2.91aa	73.73±3.79bcdc
4	Hexyl propanoate	87.40±0.95bc	48.92±3.59mnc	22.11±2.99efc	27.92±1.09ghic	30.65±2.01hijkc	16.63±0.62ac	16.26±0.41cdc	16.69±0.32ec	14.59±0.67klmc	23.89±2.51klmnc	33.78±2.57jklc	30.59±5.08efgc	26.44±2.21efgc	73.37±2.59pa	181.03±74.01dc	55.20±3.26efc	28.51±1.37cc	29.32±1.90nb	27.01±2.29lmnc	25.69±1.51lmnc	21.82±0.63hijkc	14.49±1.15klmnc	30.81±4.82pc	41.58±7.20mnc	23.51±0.74nc	14.50±0.87klmnc	20.49±1.12klc	13.90±1.89fghc	15.61±1.12lmnc	13.34±1.29ghijc	172.36±1.43opc	72.28±3.69oc	43.60±2.31ijklc	70.83±3.25rc	115.19±1.07qc
5	Hexyl acetate	63.56±1.62defg	83.35±7.18d	45.23±3.80defg	56.07±4.72defg	75.18±9.31def	44.24±7.37efg	55.27±11.16defg	44.91±5.55efg	71.90±4.53defg	77.54±4.27de	49.30±7.61defg	46.81±2.65defg	52.12±2.68defg	220.17±15.80c	61.97±8.87defg	49.68±2.84defg	46.62±3.14defg	63.81±0.77defg	64.05±4.93defg	68.49±1.79defg	43.83±1.52efg	397.44±104.02a	70.48±3.43defg	259.41±24.90b	71.14±16.04defg	42.79±2.58efg	51.43±3.27defg	45.61±4.41defg	42.53±5.21efg	33.90±4.26g	40.74±1.23efg	48.38±4.32defg	43.12±2.73efg	36.89±2.53fg	50.20±2.08defg
6	Ethyl (E)-hex-2-enoate	771.81±9.02abc	204.84±15.11fghc	467.18±12.49bcdefc	518.80±21.34cdefc	842.99±35.98abcdc	733.98±17.29ac	593.15±13.09abcc	792.87±21.40bcdec	700.75±12.41abcc	674.64±8.21abcc	464.93±11.82cdefc	785.57±30.47cdefc	459.99±12.47efgc	251.41±32.54ha	655.46±29.16cdefc	591.56±45.97defgc	676.60±25.21defgc	445.76±31.91bcdefb	540.48±222.89cdefc	653.97±4.65abcdc	643.87±60.49bcdefc	555.88±25.91abcdc	303.83±51.99defgc	413.76±25.02cdefc	377.65±39.33cdefgc	564.19±32.26defgc	715.64±30.10bcdefc	776.26±73.67cdefc	413.30±11.71cdefc	635.68±47.44bcdefc	204.91±35.76fghc	149.90±7.27fghc	252.60±27.20cdefc	121.34±7.50ghc	376.89±12.11defgc
7	Ethyl propionate	817.42±31.92hijk	1452.37±28.65cd	849.64±43.26hijkl	883.93±58.55fghij	744.55±12.24mno	757.06±9.49klmno	1142.74±34.33e	685.95±74.45mno	637.89±3.57no	849.94±53.46jklm	1128.54±103.91e	1141.69±27.54ef	1028.11±44.11efgh	722.96±33.33lmno	1009.89±41.05efgh	953.45±25.57fghij	921.63±71.96fghij	829.56±56.01ijklm	801.43±75.37lmno	667.75±38.52mno	768.51±43.54klmn	1021.70±1.53efgh	1337.12±18.62d	1011.16±1.29fghij	988.07±76.59ghijk	597.55±18.85no	624.15±3.30o	1021.82±1.87efghi	1190.33±33.80efg	685.61±6.03mno	1736.38±26.90a	1562.18±5.95bc	752.73±2.67mno	1646.08±15.19ab	1453.29±34.27cd
8	Ethyl hexanoate	45.22±3.51g	155.01±17.36c	44.62±1.63g	48.95±4.80fg	45.68±2.82g	40.24±2.42g	50.54±2.21fg	49.91±2.50fg	41.96±1.75fg	47.66±0.66fg	69.43±8.31defg	52.26±5.12fg	56.47±2.44efg	83.38±4.94def	43.17±0.87g	49.03±2.79fg	44.19±4.36g	52.85±2.52fg	67.66±8.69defg	63.69±5.49defg	59.03±5.33efg	54.56±2.70efg	86.33±3.11d	81.65±4.46def	65.01±4.39defg	52.10±1.18efg	56.69±2.68efg	50.02±2.66efg	68.91±8.48defg	59.42±0.36efg	408.47±0.91b	88.81±2.94de	63.38±4.14defg	871.90±42.10a	163.43±1.21c
9	Ethyl formate	33.69±4.04cdef	76.71±10.45a	30.88±2.65cdef	37.81±2.22cdef	33.38±2.84cdef	34.18±1.59cdef	40.42±2.61cde	30.98±2.59cdef	26.82±2.66defg	32.15±1.95cdef	36.73±22.43cdef	42.09±8.19cd	27.73±1.94defg	15.39±5.78g	32.07±5.97cdef	40.95±1.12cde	29.69±16.07cdefg	28.72±6.82cdefg	31.74±8.68cdef	37.62±3.03cdef	34.41±1.64cdef	43.32±6.45c	35.83±10.14cdef	36.58±5.92cdef	36.93±0.77cdef	24.31±3.31fg	24.79±3.34fg	26.28±1.92efg	33.31±6.80cdef	27.22±1.30defg	76.31±3.77a	70.18±8.53ab	57.42±3.85b	57.33±7.46b	58.48±20.22b
10	Ethyl butyrate	109.22±7.98m	1074.73±28.49d	514.85±20.27f	188.55±2.64k	104.32±2.76e	62.90±1.86i	423.35±4.15op	39.05±3.01kl	421.36±22.50p	657.66±24.70d	684.96±69.90h	94.21±0.10p	246.73±19.11e	553.37±28.57p	74.94±3.09no	90.08±5.87p	114.10±5.78p	547.17±5.22p	33.62±2.68mn	422.87±30.32	43.51±2.52no	251.85±21.13	1473.27±55.94c	764.16±11.06g	301.55±15.71p	37.98±3.94p	33.58±2.71l	30.28±3.58	982.09±0.90no	31.57±0.27p	1675.59±19.04b	1329.15±42.67a	660.18±4.33l	1240.25±18.46c	1157.40±32.18d
11	Ethyl acetate	239.26±18.44mnop	790.19±18.49c	388.69±19.91hijk	298.33±40.69ijkl	238.47±5.59op	414.30±17.24hijk	421.72±5.66hijk	265.96±26.28nopq	625.04±23.62	634.63±35.12e	709.81±93.05d	294.98±13.41nopq	238.27±24.92op	1019.85±49.93	289.31±26.76lmno	323.00±18.97klmn	236.61±2.86p	478.89±41.44ghij	321.35±6.66klmn	542.34±32.02f	233.00±9.06op	370.54±23.10ijkl	811.91±53.31b	386.18±87.78g	283.46±2.85mnop	232.77±6.23op	216.68±1.83p	473.77±6.84gh	336.12±2.49jklm	176.59±0.43	730.28±25.25c	356.30±2.58hijk	529.65±8.56	792.15±11.10c	1012.94±2.13
12	Ethyl isovalerate	6.63±1.03ef	24.03±0.15bc	14.66±2.29def	7.22±1.34ef	9.45±0.99ef	5.52±0.46f	6.43±0.03ef	6.12±0.38ef	6.12±0.52ef	8.54±0.42def	19.08±3.50cde	6.38±0.99ef	11.07±0.89def	14.67±1.65def	5.30±0.23f	5.91±0.49ef	6.78±0.12ef	7.00±0.57ef	5.86±0.55ef	7.54±1.14ef	5.97±0.59ef	11.79±1.29def	12.84±0.48def	12.98±0.75def	5.24±0.62f	5.82±0.51ef	5.98±0.84ef	5.20±0.61f	11.04±0.81def	5.31±0.42f	20.84±11.76b	16.02±0.30def	7.22±0.65ef	327.17±1.37a	20.73±1.66bcd
13	Butyl propionate	9.28±1.11fgh	7.29±1.13gh	7.89±0.57gh	20.83±3.86de	14.36±1.42efgh	8.49±0.47gh	11.43±2.94fgh	6.52±0.94h	7.15±0.33gh	16.75±1.62def	9.45±0.18fgh	7.70±1.39gh	14.84±1.85efgh	7.40±1.45gh	9.13±0.08fgh	9.83±1.67fgh	7.67±0.56gh	56.39±9.77a	31.05±9.14c	10.61±0.79fgh	11.42±1.74fgh	8.11±0.47gh	15.32±1.48efg	12.51±3.58fgh	47.51±17.46b	7.66±1.05gh	23.25±6.60d	6.50±0.35h	8.95±1.14fgh	6.46±0.16h	7.36±1.79gh	7.33±1.43gh	6.50±0.61h	7.18±0.45gh	6.50±1.32h
14	Butyl acetate	76.81±3.04c	70.47±1.78c	68.71±0.94c	65.05±6.80c	61.58±2.60c	64.83±3.26c	60.90±5.08c	61.43±2.82c	55.51±9.09c	59.00±1.26c	58.88±0.51c	62.14±2.81c	61.14±1.69c	238.80±112.48a	62.80±1.62c	63.16±3.32c	61.33±1.95c	145.73±7.30b	62.29±2.25c	61.89±3.25c	64.68±2.40c	61.13±2.24c	50.99±1.23c	60.41±3.29c	65.48±7.73c	57.63±2.28c	67.33±1.55c	53.37±1.07c	49.96±6.68c	58.43±2.37c	61.68±2.70c	65.10±4.84c	67.63±6.15c	50.80±1.28c	64.08±3.74c
15	Butyl acrylate	8.33±0.81d	8.70±0.87d	9.12±1.12d	74.67±4.36a	7.38±1.05d	26.50±1.57bcd	27.26±1.19bcd	29.29±7.02bcd	22.71±7.47bcd	18.84±1.60bcd	13.76±2.48bcd	10.14±1.02bcd	12.88±1.68bcd	34.28±1.51bcd	21.29±0.91bcd	6.23±0.34d	21.92±2.42bcd	26.34±1.07bcd	7.04±0.51d	10.11±0.71bcd	7.00±0.89d	7.69±0.11cd	8.01±0.85d	8.45±0.70d	16.21±1.71bcd	35.26±4.55b	7.33±0.88bcd	24.81±4.20bcd	16.22±4.38bcd	33.20±0.86bc	6.01±1.03d	6.87±1.55d	14.76±1.60bcd	10.99±0.67cd	11.21±0.97cd
16	Butyl isovalerate	133.33±2.91hijkl	124.18±6.20ijklm	146.94±8.08defg	145.46±3.85efgh	167.74±4.43c	142.83±6.12efghi	127.88±7.16ghijkl	141.21±1.83efghij	136.63±1.93efghijk	199.06±16.56b	124.41±2.26ijklm	87.07±1.26o	144.91±3.40efgh	103.46±0.34no	122.23±9.29jklmn	119.58±10.14klmn	108.73±3.14mno	154.91±7.58cde	139.97±5.05fghijkl	195.56±2.09b	150.65±2.13cdef	164.17±11.50cd	244.64±23.39a	204.25±4.71b	120.36±8.14klmn	117.95±5.64lmn	134.27±3.08fghijkl	108.83±6.50mno	138.54±0.37efghi	124.40±1.93klmn	117.28±7.00ghijkl	93.66±0.42o	126.46±2.91efghijk	123.45±2.40klmn	117.74±2.32klmn
17	1-Methoxy-2-propyl acetate	221.96±3.11ab	103.80±10.50fgh	151.27±8.52bcdef	146.90±2.65cdef	174.44±0.96abcd	239.63±8.37a	197.52±4.24abc	173.87±10.74bcde	223.47±6.71abc	218.55±8.58abc	183.59±1.60cdef	161.17±4.72cdef	114.84±13.98efg	58.37±6.92h	155.34±10.43cdef	126.14±9.55defg	188.52±0.88defg	183.54±14.64bcdef	140.86±17.13cdef	197.65±16.38abcd	165.08±6.70bcdef	173.86±0.69abcd	111.81±10.53defg	146.83±4.84cdef	137.15±4.96cdefg	121.56±0.96defg	163.15±2.20bcdef	157.94±27.16cdef	152.58±0.52cdef	163.90±0.48bcdef	108.35±5.22fgh	112.92±0.93fgh	131.79±1.09cdef	90.44±3.77gh	153.20±1.63defg
18	Citronellyl formate	17.66±0.28d	19.60±1.86d	14.17±1.19d	18.11±0.94d	15.64±1.29d	15.93±0.33d	18.55±0.86d	17.34±2.57d	20.62±2.66d	19.29±2.40d	18.04±1.61d	15.58±0.78d	18.54±1.67d	130.97±31.88b	18.34±3.27d	16.86±1.72d	15.72±2.63d	15.87±1.24d	20.61±2.82d	18.09±0.92d	19.47±0.27d	226.63±152.29a	27.06±11.46d	71.08±14.64c	19.70±0.92d	16.28±1.90d	18.23±1.00d	17.25±1.44d	15.50±1.76d	17.18±4.38d	16.81±2.14d	18.10±3.27d	16.58±2.31d	21.85±2.58d	21.25±2.18d
Esters	Content	3045.07	4737.57	3150.83	2987.76	2921.35	2902.83	3423.57	2631.81	3526.74	4108.52	3955.86	2997.49	2868.23	4278.48	2968.33	2705.67	2660.89	3236.21	2494.84	3335.71	2496.01	3657.77	5243.03	3865.9	2693.26	2142.4	2371.42	3001.52	3601.3	2246.47	5952.67	4705.07	2974.24	6065.74	5026.27
	Percentage %	14.4471	25.0793	15.8795	15.5801	15.2214	13.8386	16.7617	14.2225	19.2988	21.0198	22.5471	15.3217	15.3815	27.3193	15.202	14.8126	13.3808	15.7001	13.8752	17.778	13.8769	19.2386	27.8458	20.8034	14.7319	12.9106	13.5399	17.3738	19.6224	13.3846	29.1396	25.4865	17.3833	30.2178	25.2454
1	Ethanol	377.33±15.09a	192.46±19.82kl	299.07±11.83cdefgh	307.54±12.70bcde	279.67±9.77defghij	307.22±27.04bcde	328.68±19.15bc	279.93±6.05defghij	301.24±12.35cdefg	315.56±16.87bcd	266.04±38.01ghij	290.00±27.93defghi	282.22±8.65defghij	253.49±8.62ij	298.21±18.70cdefgh	289.47±10.69defghi	331.21±22.39bc	304.34±17.63bcdef	266.30±10.78ghij	303.47±9.90cdefg	303.23±13.40cdefg	308.17±19.36bcde	168.48±10.54l	262.16±14.99hij	268.31±22.82fghij	247.06±7.00j	301.84±30.23cdefg	340.28±22.26b	271.14±34.16efghij	312.94±17.41bcd	69.40±2.51m	164.41±5.67l	212.23±26.54k	54.19±5.98m	84.72±32.73m
2	Cis-2-Penten-1-ol	109.79±2.95hijk	69.01±12.00n	87.91±2.83lm	102.35±3.90ijkl	120.90±11.35efgh	111.63±4.24ghij	125.68±5.47efg	126.13±5.94efg	156.66±9.32ab	149.38±4.81abc	109.26±11.54hijk	163.59±16.15a	117.07±9.07fghi	90.04±4.82lm	94.83±2.22kl	97.43±1.03jkl	134.04±6.76de	131.23±5.48def	109.77±1.51hijk	135.36±11.56cde	130.96±2.35def	94.08±10.10kl	133.71±18.58de	109.25±12.18hijk	98.18±3.49jkl	112.09±2.90ghij	144.55±8.51bcd	160.27±12.23a	127.83±13.62ef	163.08±2.32a	54.35±3.39o	45.93±5.62o	42.65±1.17o	39.74±2.86o	76.68±11.04mn
3	1-Penten-3-ol	230.46±6.08de	125.63±0.65l	220.58±10.05def	180.82±9.11hij	176.22±10.27ij	228.76±2.26de	223.25±15.26def	269.59±9.06bc	266.21±18.55bc	210.30±4.58efg	201.66±6.43fgh	286.22±17.27ab	188.58±12.77hij	185.00±3.62hij	173.39±0.39j	177.21±3.73ij	261.15±11.89c	138.57±9.67kl	196.96±8.82ghi	261.25±12.98c	262.88±11.25c	261.60±13.77c	215.01±15.38defg	217.02±27.22defg	152.82±12.80k	235.74±5.36d	211.64±10.12efg	294.26±28.47a	232.48±9.59de	300.01±6.46a	84.48±7.97m	102.59±7.15m	122.36±8.24l	59.91±2.92n	142.69±9.12kl
4	Isobutanol	548.34±6.66ab	149.52±8.58pqrs	425.53±34.46defgh	364.90±22.45hijk	524.02±53.19abc	524.51±6.22abc	518.95±32.34abc	449.73±33.64cdefg	391.15±19.74fghij	451.11±31.88cdefg	231.81±18.89mno	597.35±8.57a	307.26±27.10klm	102.16±9.28rs	416.45±29.56defgh	402.12±45.44efghi	493.44±35.34bcd	463.26±52.40cdef	269.64±136.64lmn	399.48±10.38efghi	477.86±51.98bcde	431.71±52.96defgh	221.34±111.11nop	322.99±10.90ijkl	219.12±35.75nop	304.48±51.11klm	420.63±14.59defgh	371.78±56.35ghijk	243.33±45.69lmn	315.93±37.11jkl	189.96±33.61nopq	138.70±20.88qrs	158.77±21.57opqr	72.00±9.65s	302.86±38.02klm
5	Carveol	238.51±37.26jklm	418.75±27.92efg	122.00±24.36op	111.45±5.08op	452.84±52.35cdef	232.99±30.70jklmn	519.87±167.52cde	138.14±12.61mnop	200.03±37.23jklmno	317.56±22.99hij	155.11±19.44lmnop	96.88±0.43op	517.18±32.43cde	185.63±3.87lmnop	87.09±7.22p	106.44±12.75op	350.93±106.30ghi	1319.95±94.30a	550.89±174.20c	391.19±11.63fgh	98.20±7.97op	290.55±19.39ijk	537.68±38.55c	528.43±76.26cd	109.97±7.62op	104.50±0.42op	106.58±6.34op	106.67±4.83op	243.36±16.08jkl	257.34±53.04ijkl	728.83±55.19b	353.91±34.75fghi	132.19±15.07nop	509.97±48.03cde	431.81±20.96defg
6	3-Methyl-1-butanol	221.29±0.26bc	175.04±5.16ghi	147.51±5.32hij	152.73±3.38hij	175.24±1.32ghij	212.36±8.78fg	127.76±18.88j	268.16±20.19bcd	266.81±7.05bcd	219.72±8.52f	347.92±13.58a	299.07±12.78bc	145.87±12.72hij	307.67±22.09b	203.17±2.71fg	164.16±18.77ghij	216.98±6.01fg	40.76±5.08k	249.61±13.21ef	266.58±3.23bcd	158.48±2.06ghij	265.43±7.65bcd	265.09±8.84bcd	127.03±1.95hij	347.04±13.58a	176.41±2.92fgh	294.52±2.13bc	269.02±9.45bc	224.79±2.32def	193.28±2.46ghi	134.64±3.53ij	116.56±4.96j	182.15±1.84ghij	210.66±5.42fg	261.89±0.98cde
7	1-Butanol	14.72±3.18l	30.80±4.47efghi	16.54±1.23jkl	23.97±3.57ghijkl	23.27±6.22hijkl	15.36±1.19kl	36.45±6.08cdefgh	24.65±0.65ghijkl	26.38±4.33fghijkl	29.73±1.64efghi	39.54±8.01cde	26.46±1.33fghijkl	24.53±1.83ghijkl	60.65±11.21a	24.46±1.86ghijkl	36.65±12.49cdefg	23.94±7.70ghijkl	24.85±4.85ghijkl	43.40±12.46cd	30.17±0.66efghi	43.35±6.30cd	27.50±3.19efghijkl	55.71±9.70ab	29.25±2.83efghij	27.65±2.26efghijkl	24.63±0.32ghijkl	21.98±0.84ijkl	27.45±7.29efghijkl	48.24±19.76bc	28.85±10.16efghij	26.73±2.30efghijkl	37.15±6.26cdefg	27.89±1.59efghijk	33.09±2.03defghi	39.11±4.87cdef
8	Cyclooctanol	97.13±1.50de	131.81±15.70d	107.89±7.65de	102.48±5.69de	118.17±9.97de	92.65±3.68de	92.55±7.30de	111.14±4.29de	104.35±4.96de	106.14±1.56de	92.97±1.31de	100.26±1.89de	100.99±2.87de	81.27±0.51e	103.15±10.01de	103.58±3.18de	94.97±2.91de	94.41±5.39de	86.65±12.10de	99.95±5.34de	99.48±2.60de	93.45±2.62de	100.16±1.50de	84.53±5.34de	94.61±3.56de	97.73±3.95de	91.14±2.24de	89.11±3.83de	90.20±9.69de	89.68±4.28de	399.80±44.58c	132.20±2.16d	111.86±5.67de	1513.01±108.45a	742.00±78.16b
9	2-Methyl-1-butanol	138.33±8.47def	69.69±2.07op	110.58±5.30klm	143.87±0.53bcd	164.12±3.73b	125.86±3.70fghi	149.01±8.85bcd	95.82±2.81n	125.24±4.19fghi	160.35±14.49ab	105.29±2.87mn	140.24±7.19cde	123.48±4.53ghijk	105.43±1.37lmn	118.71±5.16hijk	117.65±6.29hijkl	123.68±4.75efgh	167.79±0.89a	149.02±7.81bcd	133.21±3.03efg	135.82±2.35efg	111.37±6.58jklm	152.14±3.16bc	124.45±3.04ghij	134.71±3.13efg	98.12±7.42lmn	163.48±3.55a	115.69±13.23ijkl	112.29±2.04hijkl	98.66±2.13n	75.38±0.86o	60.52±2.11pq	58.14±2.51pq	47.53±0.42q	75.96±2.52o
10	1-Pentanol	72.78±10.54ijklm	76.61±5.35hijkl	64.92±3.21lmno	95.85±5.16efg	60.71±4.20lmnop	68.60±2.82klmn	77.50±11.47hijkl	61.24±1.67lmnop	87.75±10.79fghij	85.22±6.48ghijk	92.38±10.89fgh	75.23±2.79hijkl	70.41±5.99jklm	184.13±16.32a	47.50±4.51op	51.18±7.00nop	59.90±10.81lmnop	77.96±20.86hijkl	110.65±5.59cde	103.37±4.61def	88.82±14.59fghi	89.41±6.75fghi	132.74±18.43b	123.80±12.61bc	88.10±5.72fghij	123.16±11.94bc	96.76±7.95defg	130.67±7.86b	123.38±0.95bc	113.03±8.75cd	44.95±3.69p	55.56±6.01mnop	104.92±12.05def	63.81±3.50lmno	88.86±9.49fghi
11	1-Hexanol	330.35±8.17klmno	284.78±1.37nop	231.02±25.76pq	303.36±7.95lmnop	289.04±7.17mnop	334.48±23.51jklmno	427.08±3.55ghi	401.66±6.22ghijk	553.72±31.46de	452.49±26.28fgh	377.20±32.18hijkl	577.18±11.96cd	405.25±63.29ghijk	631.13±15.57ab	297.34±44.13mnop	530.67±3.74ef	469.79±19.39fgh	474.67±28.38fg	345.98±21.92ijklmn	355.90±23.88ijklm	390.96±3.02ghij	598.29±38.37bcd	644.88±3.31bc	707.83±18.18a	445.96±16.92fgh	499.07±9.05fg	231.01±5.10mnop	446.36±41.31fgh	429.69±1.63fgh	457.78±1.74fgh	276.71±0.58mnop	249.86±7.61op	267.02±1.16mnop	187.90±5.88q	214.52±3.29mnop
12	Cineole	145.95±3.87hijk	76.05±6.06lmn	70.27±6.68lmn	98.20±0.75jklmn	316.81±11.83cd	223.51±12.95fg	469.46±13.03b	121.71±6.28jklmn	188.98±14.61fgh	332.52±33.23cd	101.78±2.12jklmn	80.29±0.29lmn	353.56±25.94c	90.94±9.33lmn	61.67±2.14n	68.05±3.93lmn	204.21±3.28ghi	1148.59±69.31a	262.55±4.87cd	242.43±23.95ef	64.73±4.23mn	136.14±4.21ghij	284.85±34.47de	280.59±65.59de	149.47±4.07ghij	76.68±2.42lmn	125.03±0.34hijkl	77.64±3.95lmn	149.23±2.66hijk	195.23±1.78fgh	84.18±2.09lmn	117.43±4.00jklmn	67.57±2.22lmn	129.16±1.74ijklm	115.58±0.89jklmn
13	Leaf alcohol	5.96±0.85efghij	5.23±0.34fghijkl	5.39±0.51efghijkl	6.35±0.40efg	5.98±0.83efghi	5.81±0.41efghij	6.36±1.31efg	6.04±0.45efghi	6.93±0.06de	6.66±0.66defg	5.85±1.04efghij	9.12±0.58bc	5.97±0.29efghij	9.54±1.76b	5.56±0.99efghijk	9.27±0.83bc	7.93±1.91cd	8.83±0.48bc	5.54±0.45efghijk	6.22±0.21efgh	6.08±0.48efghi	8.87±0.79bc	8.63±0.67bc	14.02±1.43a	6.43±0.60efg	6.78±0.22def	5.13±0.32ghijkl	6.25±0.94efgh	6.25±0.90efgh	5.28±0.64fghijkl	4.15±0.64kl	3.88±0.40l	4.70±0.41hijkl	4.41±0.43jkl	4.50±0.80ijkl
14	2-Heptanol	36.36±3.21efgh	69.40±6.75d	23.41±5.76fgh	21.27±2.16h	44.39±7.02def	25.18±5.21efgh	29.35±2.53efgh	28.81±5.33efgh	50.58±4.89defg	43.80±2.51efgh	24.01±3.94efgh	23.88±1.41efgh	19.74±0.89h	93.81±6.37c	36.18±17.06efgh	19.45±3.44h	21.47±2.41h	25.52±3.48efgh	22.27±0.80h	29.63±5.64efgh	20.31±3.86h	376.27±63.45a	51.51±39.25de	178.90±18.04b	31.68±11.78efgh	18.91±0.61h	19.66±2.16h	19.58±2.57h	19.82±2.19h	18.65±2.36h	22.80±3.30gh	18.52±1.62h	17.17±1.48h	27.12±2.26efgh	29.70±2.29efgh
Alcohols	Content	2620.63	1864.78	1932.61	2027.15	2731.38	2488.93	3105.28	2376.1	2726.02	2880.53	2140.82	2773.77	2662.1	2414.22	1967.72	2139.99	2743.64	4420.72	2715.9	2758.21	2301.16	3111.18	2951.94	3126.88	2180.71	2118.69	2284.95	2455.03	2344.03	2515.72	2198.36	1620.57	1520.96	2937.83	2660.89
	Percentage %	12.4334	9.87157	9.73997	10.5709	14.2317	11.8654	15.2034	12.8406	14.9172	14.7372	12.202	14.1782	14.2761	15.4154	10.0774	11.7157	13.797	21.4466	15.1046	14.7002	12.7936	16.3637	15.6778	16.8265	11.9283	12.7678	13.0462	14.2105	12.7719	14.9888	10.7614	8.77834	8.88943	14.6355	13.3648
1	2-Octanone	25.49±3.32d	26.42±0.44d	14.93±2.57d	17.07±4.81d	26.49±1.83d	13.69±1.36d	16.94±6.83d	14.75±2.31d	14.09±2.40d	19.53±2.11d	19.84±0.70d	17.51±0.60d	22.62±1.34d	466.16±133.29a	115.62±96.99c	24.84±7.13d	16.02±4.26d	26.52±0.91d	24.40±3.48d	21.18±2.71d	16.55±0.97d	19.08±1.91d	30.94±17.74d	20.72±3.53d	19.72±4.06d	11.76±1.18d	17.38±2.23d	13.99±1.66d	14.33±0.56d	13.91±0.99d	114.26±33.18c	49.07±23.25d	16.23±3.71d	298.05±69.95b	162.91±23.30c
2	L(-)-Carvone	319.31±14.76abcdefg	273.93±12.98cdefg	1141.13±1478.83bcdefg	145.86±1.31defg	159.05±11.86efg	223.17±16.20efg	121.42±0.98efg	149.59±23.04efg	683.16±32.00abcdefg	347.60±187.59abcdefg	334.19±3.25abcdefg	307.39±1.57abcdefg	203.65±28.99bcdefg	242.98±31.15ab	189.65±40.31fg	212.89±9.33efg	243.02±106.10defg	452.96±119.09abcdefg	397.53±94.20abcdefg	490.60±53.37abcdefg	182.17±7.24efg	94.79±1.84fg	95.05±0.51bcdefg	330.12±21.66abcdef	609.80±9.56abcde	498.21±45.10abcdef	88.65±0.63efg	285.89±59.64bcdefg	514.27±1.81abcd	824.78±16.79a	144.22±2.38fg	146.48±8.88g	597.69±1.18abc	562.85±2.31abcdef	593.52±2.97abcdef
3	Isomenthone	24.94±1.25defghi	32.17±6.99c	21.99±1.16efghij	18.02±3.70hijklm	20.52±2.29ghijkl	16.72±1.03jklm	20.81±4.01ghijkl	21.66±5.07fghijk	17.02±4.17jklm	20.28±2.22ghijkl	23.19±2.78efghij	28.96±7.30cde	19.27±1.29hijklm	31.75±2.35cd	14.26±1.19klm	16.38±3.42jklm	20.99±4.68ghijkl	19.87±3.12ghijkl	20.16±0.62ghijkl	22.98±3.20efghij	23.76±0.72efghij	28.35±4.21cdef	25.21±3.49defgh	26.85±2.32cdefg	17.49±3.00ijklm	14.17±1.01lm	23.03±2.92efghij	20.58±1.11ghijkl	20.17±1.10ghijkl	19.00±7.83hijklm	71.41±1.00b	32.51±2.52c	12.63±0.49m	119.65±4.82a	72.87±9.01b
4	2-Hexanone	5.05±0.40ghijk	14.95±1.26cd	16.34±2.36c	5.89±3.01ghijk	5.70±2.60ghijk	2.96±0.34k	7.23±5.78fghijk	2.96±0.37k	5.34±4.20ghijk	6.58±0.54fghijk	16.36±3.74c	4.77±2.60ghijk	9.96±1.36defgh	36.77±5.65a	3.02±0.74jk	4.62±2.84ghijk	4.05±2.08hijk	7.22±4.61fghijk	3.65±0.76ijk	9.00±2.33efghij	4.22±1.09ghijk	28.08±7.03b	9.40±0.97defghi	34.68±3.43a	8.34±2.66fghijk	2.73±0.40k	3.21±1.07jk	2.80±0.53k	10.20±2.33defg	3.56±1.67ijk	7.66±0.75fghijk	12.11±1.94cdef	9.42±2.53defghi	8.26±1.67fghijk	14.30±7.29cde
5	2-Heptanone	423.72±3.67b	207.80±6.71mn	294.75±20.47ef	264.40±7.23ghi	248.64±4.09hijk	437.72±29.56a	339.79±5.79cd	301.28±14.26e	232.16±6.92klm	219.65±5.09klmn	236.09±21.99jkl	276.59±5.21efg	281.66±6.15efg	140.66±6.72p	327.57±5.09d	297.38±10.67ef	362.92±9.28c	204.11±6.59n	213.26±16.12lmn	218.62±3.44lmn	249.42±7.17hijk	230.50±4.50klmn	135.41±25.46p	205.79±11.72mn	203.56±11.03n	223.67±13.68klmn	235.19±5.07kl	271.45±42.92fgh	218.42±6.92lmn	261.75±6.20ghij	154.33±14.96op	175.30±20.95o	238.87±7.50ijkl	67.74±7.68r	96.66±9.41q
6	Cyclohexanone	9.49±0.21ghijk	8.12±0.48ijk	6.74±0.99jk	10.84±1.22fghij	17.01±1.37bcde	6.19±0.32jk	15.79±3.52cde	7.58±1.30jk	7.89±1.53jk	20.40±3.63ab	18.34±3.54bc	7.21±1.36jk	21.48±2.68ab	10.08±0.36ghijk	10.59±0.31ghijk	12.87±1.45efgh	12.80±2.74efghi	22.99±3.97a	17.42±4.52bcd	19.32±4.15abc	13.02±2.19defg	6.57±1.47jk	15.19±3.76cdef	10.86±0.57fghij	17.18±3.97bcde	6.91±0.83jk	10.78±3.47fghijk	5.98±0.84k	21.29±3.98ab	7.63±0.75jk	7.34±0.75jk	9.11±2.55ghijk	8.22±0.78hijk	8.90±2.89ghijk	9.80±0.35ghijk
7	2-Butanone	105.69±4.83ab	51.26±10.77ghijk	54.70±3.35fghijk	36.88±1.93jklm	88.86±19.63cd	116.62±4.30a	90.80±22.79cd	44.23±3.87hijklm	25.40±4.87lm	38.17±4.85jklm	55.66±12.01fghijk	65.44±7.65efgh	70.18±9.40defg	20.88±5.50m	72.38±11.52defg	58.29±6.21fghij	95.14±28.93bc	83.81±28.21cde	76.41±38.02cdef	31.94±1.51klm	43.98±3.80hijklm	61.19±3.86efghij	38.31±2.31jklm	48.21±5.47ghijkl	40.32±2.39ijklm	38.97±0.88jklm	38.18±3.45jklm	63.85±10.48efghi	41.98±3.03hijklm	54.55±7.80fghijk	69.11±9.12defg	52.15±0.45ghijk	33.20±2.79klm	48.15±4.04ghijkl	53.95±14.59fghijk
8	5-Methyl-3-heptanone	132.73±5.55cde	96.35±2.14ef	186.61±6.02cdef	125.80±2.72cdef	87.62±3.18cdef	149.58±6.08bcdef	89.06±5.36cdef	125.05±11.84bcdef	284.52±1.55bcd	195.06±12.35bcdef	71.17±3.79cdef	135.63±1.61bcdef	116.35±3.48cdef	112.49±3.75cdef	100.05±11.46def	136.39±23.38cdef	85.30±2.65def	176.54±24.56bcdef	146.63±20.75bcdef	186.63±55.77bcde	81.12±8.28cdef	125.19±1.78cdef	103.83±0.53cdef	155.29±14.88bcde	249.93±4.24bc	330.07±21.28a	254.31±0.90bcdef	118.04±5.30bcdef	137.31±2.56bcde	150.18±111.41bcd	97.38±2.09ef	82.20±1.31ef	298.02±0.51ab	36.54±0.88f	91.10±3.10ef
9	Methyl isobutenyl ketone	146.02±2.06a	41.88±1.00jk	121.25±8.65bcd	98.15±1.93fg	125.78±9.15bcd	154.14±0.85a	128.78±2.67bc	112.37±8.25cdef	81.38±5.46gh	100.05±8.46efg	48.40±4.44ij	118.57±4.95cdef	82.18±4.28gh	21.13±1.42l	117.06±13.49cdef	99.69±15.73efg	131.63±18.35b	108.73±11.11def	75.11±36.59h	98.23±4.69fg	112.75±9.89cdef	97.09±10.41fg	49.56±17.08ij	69.85±0.38hi	62.84±12.25hij	62.86±12.68hij	101.57±6.68efg	69.21±25.18hi	66.04±17.89hi	51.18±5.69ij	67.30±6.45hi	59.82±8.24hij	63.49±7.59hij	25.53±1.29kl	51.55±5.07ij
10	3-Hydroxy-2-butanone	44.91±3.93defg	52.79±2.93def	25.03±5.88fgh	23.91±2.98fgh	24.31±1.26fgh	18.09±1.88h	19.71±1.80h	20.07±1.06h	21.26±0.15gh	20.72±0.27h	42.09±8.52defgh	31.24±7.42efgh	25.12±4.03fgh	239.63±23.28a	136.73±61.22b	53.91±3.62de	30.28±2.35efgh	28.96±0.90efgh	27.80±3.74efgh	21.69±1.02gh	20.09±0.90h	17.72±0.82h	36.00±1.16d	35.12±4.00defgh	26.55±0.52fgh	18.58±0.96h	17.43±0.31h	19.60±0.51h	19.82±2.14h	18.13±0.72h	136.34±1.88b	126.66±1.49c	57.42±0.89defgh	138.33±0.80b	138.83±1.25b
11	3-Hepten-2-one	27.54±5.51efghijk	31.30±10.63defghij	18.68±6.37hijk	34.79±16.90bcdefghi	22.17±4.48fghijk	53.93±0.47ab	48.02±0.15abcde	59.25±4.34a	41.81±19.83abcdefg	53.45±1.22abc	35.07±12.13bcdefghi	36.41±17.38bcdefghi	16.96±0.54ijk	8.07±1.90k	37.10±16.67bcdefghi	31.86±17.32cdefghij	38.94±11.48abcdefgh	35.18±19.01bcdefghi	36.24±6.11bcdefghi	44.34±4.96abcde	31.85±5.27cdefghij	38.04±8.84bcdefghi	21.09±20.65ghijk	29.97±10.49efghij	45.46±1.15abcde	44.02±6.70abcde	34.71±14.65bcdefghi	51.88±2.63abcd	42.80±0.43abcdef	45.90±17.06abcde	12.06±4.57jk	30.43±10.57defghij	42.05±2.36abcdefg	34.36±6.99bcdefghi	33.23±13.26bcdefghi
12	3,5-Dimethyl-1,2-cyclopentanedione	7.16±1.38d	40.49±1.22d	12.53±1.39d	5.74±1.02d	6.42±1.36d	4.33±0.82bcd	5.49±0.21d	4.48±0.87d	5.79±3.60d	5.97±0.11d	11.79±2.16d	6.50±2.90d	11.22±1.37d	14.88±1.70d	5.40±2.64d	6.76±3.63d	5.15±1.38d	7.92±0.70d	5.55±1.71d	5.64±1.03d	5.47±1.93d	9.05±1.77d	19.89±3.27d	13.14±1.19d	4.79±0.78d	4.29±0.70d	6.69±2.44d	3.95±0.14d	14.28±1.53d	5.65±1.68d	53.67±18.03b	36.28±7.99c	13.48±1.07d	280.18±28.05a	43.14±29.87bc
13	3,4-Dimethyl-1,2-cyclopentanedione	159.37±2.98hijkl	163.08±8.95ghijk	187.44±4.86efghi	219.92±2.62bcde	194.89±3.25fghi	161.07±21.05efghi	293.86±8.31a	103.83±1.03lmno	90.03±1.40nopq	127.65±11.26jklmn	146.96±31.47ijklm	168.80±4.12ghij	95.44±4.48mno	141.65±11.00ijklmn	238.25±18.34bcde	225.30±0.30defgh	222.44±31.57bcdef	242.25±1.43bcd	220.87±2.99ab	128.67±5.90jklmn	267.39±19.24abc	211.55±7.82defg	94.41±1.70mno	92.93±2.18nop	118.01±5.03klmno	165.87±5.10hijkl	153.49±0.43ghijk	132.65±24.95jklmn	191.78±6.59defghi	81.33±1.32opq	213.43±1.51bcdef	49.59±3.54pq	42.65±2.56q	225.77±1.69bcd	122.56±0.84jklmn
14	1-Penten-3-one	205.54±6.63cde	93.77±0.61mn	147.21±2.72ghij	181.19±2.17ef	183.67±3.64def	210.34±4.49bcd	148.17±9.80ghi	236.08±2.85ab	136.72±3.55hijk	120.31±2.31jklm	113.51±0.79klm	223.89±9.68abc	172.85±4.53fg	88.41±2.18mn	212.21±7.34abc	205.55±8.44cde	183.00±30.51def	129.87±4.49ijkl	214.04±2.90fg	134.04±5.45ijkl	230.48±7.80abc	164.97±4.19gh	73.51±5.00no	120.68±3.56jklm	148.64±8.83ghi	219.22±4.45abc	239.05±4.28a	205.98±8.57cde	94.40±0.33mn	228.52±1.22abc	63.56±1.41op	80.06±11.92no	107.22±1.42lm	38.00±0.60p	67.42±7.01op
15	Hydroxyacetone	434.48±120.65ijklmn	1389.34±152.44d	371.37±25.07lmnopq	390.49±42.47jklmnopq	427.75±21.03ijklmno	290.84±11.13q	498.99±53.15hijk	311.02±11.95opq	358.89±28.29nopq	436.04±38.50ijklmn	739.69±56.47g	513.70±11.46hi	484.84±14.45ijkl	599.88±44.98h	412.19±40.90ijklmnop	372.34±4.18lmnopq	382.90±34.57klmnopq	503.95±39.65hij	397.00±9.43ijklmnopq	376.96±26.41lmnopq	308.10±12.27pq	385.05±22.24klmnopq	996.56±80.17f	502.11±34.61hij	450.55±15.29ijklmn	345.90±23.02nopq	286.86±8.86q	481.73±37.80ijklm	727.81±56.75g	365.16±11.14mnopq	2504.15±121.40c	1261.95±116.93e	409.76±54.76ijklmnop	4637.11±113.38a	3538.73±98.72b
16	2-Pentanone	19.77±1.83mn	47.18±2.97de	27.64±2.82jklm	20.97±3.09mn	18.00±2.34n	33.48±3.92fghijkl	37.50±2.23fghi	37.02±4.96fghij	42.53±1.94ef	36.88±1.56fghij	53.59±6.20cd	30.97±1.70hijkl	34.09±4.46fghijkl	107.91±8.77a	19.98±3.16mn	24.79±2.44mn	20.56±3.65mn	35.37±2.66fghijk	40.00±14.75efgh	33.89±4.19fghijkl	20.47±0.90mn	38.16±2.86efghi	64.02±3.52b	51.21±10.42d	26.22±5.58klmn	25.08±0.86lmn	18.11±2.07n	41.95±10.04efg	30.26±3.87ijkl	35.05±1.68fghijk	32.60±3.88ghijkl	27.87±0.38jklm	46.66±4.09de	41.78±3.73efg	61.10±0.37bc
Ketones	Content	2167.87	2566.84	1738.34	1696.59	1730.21	1892.88	1971.02	1684.56	1861.33	1735.02	2062.63	2163.58	1793.2	2776.66	2012.05	1758.53	1868.46	2086.26	1896.07	1743.75	1667.5	1616.37	2070.7	2067.54	2055.08	2135.64	1581.99	1852.89	2380.5	2161.27	3762.17	2181.58	2040.69	6614.19	5137.68
	Percentage %	10.2853	13.5881	8.76085	8.84714	9.01514	9.02388	9.65006	9.10349	10.1855	8.87659	11.7563	11.0592	9.61641	17.7297	10.3045	9.62733	9.39596	10.1212	10.5451	9.29349	9.27067	8.50154	10.9976	11.126	11.2411	12.87	9.03253	10.7252	12.9706	12.8769	18.4167	11.8172	11.9271	32.9501	25.805
1	Hexanal	2842.97±251.36ab	1822.59±13.31qr	2609.15±108.92cde	2424.98±45.52defg	2087.15±37.79lmnop	2991.65±71.88a	2621.25±20.69cd	2314.34±38.60ghij	1952.15±38.07opqr	1992.19±46.54nopqr	1978.95±157.14nopqr	2301.86±59.95ghijk	2522.94±62.71def	843.78±28.14t	2489.15±61.66defg	2357.88±53.73fghi	2735.45±89.92bc	2213.42±8.10ijklm	1894.56±143.90prq	2004.84±14.65nopqr	2417.36±58.78efgh	2084.77±6.19jklmno	1665.51±94.11s	2066.60±54.70nopqr	2172.94±66.40klmno	2074.22±74.48mnop	2273.07±1.42hijkl	2243.34±139.69ijklmn	1957.59±2.30mnopq	2220.96±18.87hijkl	1849.84±16.62r	1584.78±6.93s	1986.82±17.08opqr	624.11±2.53u	1042.40±23.36t
2	Heptanal	99.20±0.23b	41.58±1.82opqr	87.69±1.52bcde	73.82±4.09cdefg	58.28±4.64ghijklmn	86.59±8.84b	71.53±2.99bcde	72.88±4.27cdefg	74.93±7.80cdefg	66.96±1.46defghijk	67.43±4.66fghijkl	90.40±2.52bc	45.05±1.18mnopq	47.46±1.22lmnop	59.17±8.36fghijklm	53.21±9.28ijklmno	63.11±10.36fghijkl	59.28±7.62fghijklm	63.04±1.73cdef	68.67±4.47defghij	70.94±0.37cdefgh	112.14±4.72a	33.34±1.95qr	83.79±9.88bcd	47.82±0.71klmno	64.03±3.18fghijkl	69.54±0.31efghijk	76.84±7.01defghi	63.16±0.13fghijklm	59.00±0.22jklmno	39.45±0.44nopqr	26.73±0.27qr	56.64±1.30hijklmno	28.02±2.62r	30.91±1.89pqr
3	Butanal	370.62±24.23klm	255.17±10.96no	342.56±8.86lmn	434.89±36.96ghijk	376.64±14.77jklm	394.99±21.55hijkl	391.28±6.34ijkl	374.24±30.66jklm	212.93±4.34o	248.66±3.52no	252.45±19.91no	379.98±15.43ijkl	324.16±3.43lmn	300.03±9.58mn	588.77±39.12bc	473.84±47.42efgh	503.49±32.39defg	458.04±19.11fghi	574.45±26.05a	474.79±5.12efgh	550.36±14.68bcde	573.41±12.67bcd	429.92±20.61ghijk	515.16±49.37cdef	543.63±15.67bcde	636.52±2.16ab	575.39±0.15bc	619.48±142.18bc	530.31±7.50bcde	571.31±1.20bcde	444.55±2.55fghijk	422.37±12.52hijk	454.80±1.90fghij	347.01±2.65ijkl	427.71±5.61hijk
4	Benzaldehyde	22.06±3.94jklmn	11.81±2.01nopq	11.85±1.48nopq	21.56±2.24klmn	13.01±1.02mnopq	45.28±10.99bc	31.32±5.51efghijk	25.30±2.64ghijkl	18.99±3.22lmnop	23.13±1.45ijklm	85.26±15.54a	35.81±18.22cdefg	19.37±0.38lmno	11.06±2.45nopq	33.50±4.36defghi	32.89±1.42efghij	31.45±4.17efghijk	35.49±8.85cdefgh	44.56±8.71bcd	36.01±5.15cdefg	33.37±2.52defghi	27.48±7.38fghijkl	10.00±2.15opq	36.56±6.70cdefg	54.35±4.48b	45.35±3.47bc	37.56±2.42cdef	25.46±0.42ghijkl	39.22±3.78cde	24.39±5.34hijkl	8.12±0.83opq	7.93±1.25pq	10.34±2.80opq	7.00±0.38q	10.08±3.09opq
5	Isovaleraldehyde	36.72±1.33lmn	42.54±4.00ijklmn	41.23±6.43hijklmn	31.37±0.26jklmn	27.57±0.29mn	108.77±1.54de	85.60±4.85efgh	147.70±13.64ab	60.93±2.99ghijklmn	47.97±2.08hijklmn	76.56±4.83fghijkl	97.98±0.43cde	95.94±18.06defgh	77.56±4.40efghi	35.60±1.33klmn	51.54±5.46hijklmn	55.90±5.51hijklmn	66.31±0.97fghijkl	88.78±2.03abc	56.15±8.16hijklmn	54.67±2.91hijklmn	124.11±12.33bcd	52.99±5.47ghijklm	145.24±11.89bcd	64.48±2.59ghijklmn	81.60±3.44efghij	58.39±3.46hijklmn	108.83±1.40defg	76.35±3.42efghijk	154.79±4.74a	28.87±0.93n	50.03±1.79hijklmn	128.88±3.81bcd	40.17±1.67jklmn	46.31±3.72ijklmn
6	trans-2-Pentenal	110.25±15.42hij	95.35±3.15ijk	142.86±9.12bcdefg	152.58±1.70abcdef	143.52±14.27bcdefg	121.68±9.25gh	118.84±12.24ghi	158.42±4.55abcd	153.23±6.31abcde	157.25±7.20abcde	124.68±13.46fgh	142.75±7.40bcdefg	132.62±5.92defgh	89.66±9.04jk	133.22±4.83defgh	139.60±15.34cdefg	124.41±20.12gh	140.51±12.23cdefg	135.35±46.06defgh	169.28±6.50ab	165.87±2.59abc	169.90±5.33ab	121.80±36.03gh	153.49±7.39abcde	145.11±17.13abcdefg	159.43±13.82abcd	171.84±13.20a	142.50±9.16bcdefg	124.80±8.32fgh	130.06±21.08efgh	77.88±4.60k	117.35±6.65ghi	138.20±11.11cdefg	38.54±1.71l	77.54±3.37k
7	2-Methylbutyraldehyde	121.03±2.68def	93.70±1.23efghi	100.91±0.87efghi	115.31±9.71efgh	103.03±1.02defg	69.27±3.60fghi	63.84±1.22fghi	52.63±1.07hi	74.86±8.45defg	120.83±5.73cde	84.27±60.14bcd	66.54±1.82fghi	119.62±9.06defg	251.40±7.47a	90.42±34.87efghi	66.51±6.70ghi	63.40±6.93fghi	76.33±13.72fghi	74.96±3.71fghi	175.57±24.47bc	51.79±3.06hi	70.49±7.77fghi	176.36±6.63b	85.10±3.63efghi	45.24±1.88hi	38.09±1.13i	42.26±0.16i	57.77±3.39fghi	47.50±1.00hi	46.09±0.81fghi	81.14±2.62fghi	84.06±3.59efghi	54.72±2.65hi	107.13±2.20efgh	101.88±1.92def
8	Isobutyraldehyde	67.25±4.25efg	120.11±7.29bcd	54.26±1.98efg	68.07±1.61efg	50.33±2.29fg	69.57±1.86defg	75.08±1.78efg	68.16±15.12efg	74.59±3.72efg	74.15±0.80efg	82.94±5.61cdefg	71.98±3.37defg	46.66±0.26g	48.10±2.10g	72.33±26.53defg	57.32±3.40efg	67.60±1.98efg	68.79±10.21efg	51.72±0.47efg	61.86±5.43efg	51.18±2.27fg	62.88±9.58efg	49.45±0.86fg	63.72±2.54efg	65.46±2.46efg	86.59±1.75cdefg	46.77±8.11g	76.71±1.87defg	71.44±5.89cdefg	78.69±2.29defg	105.96±4.33cde	107.61±4.97bc	97.77±5.18cdef	220.82±4.79a	173.77±2.78b
9	(Z)-4-Heptenal	14.30±1.75bc	13.49±0.98bc	15.78±1.32bc	15.62±1.23bc	13.99±0.64bc	18.33±1.37bc	15.82±0.31bc	15.36±2.43bc	14.33±0.64bc	14.99±1.24bc	16.12±3.42bc	13.83±1.93bc	16.71±2.67bc	132.21±8.98a	20.23±5.32bc	12.97±0.90c	14.80±0.40bc	18.64±2.62bc	18.73±4.48bc	14.77±1.31bc	13.90±1.99bc	18.70±1.12bc	17.40±1.40bc	23.82±2.24bb	13.64±1.94ba	13.39±0.64bb	14.16±1.62bc	14.39±1.32bc	14.04±0.34bc	15.35±0.65bc	14.43±1.50bc	12.67±1.62c	14.54±1.07bc	17.11±2.45bc	15.44±0.61bc
10	trans-2-Pentenal	91.97±0.71fghi	207.75±2.38b	76.48±2.88hijklm	78.67±19.36hijklm	90.28±10.69fghij	73.78±15.82ijklm	74.54±12.64ijklm	89.11±22.35fghijk	84.64±12.05fghijklm	68.45±1.54ijklm	124.34±11.70de	106.56±19.26ef	89.25±5.06fghijk	133.10±18.03cd	80.50±11.60ghijklm	80.47±16.28ghijklm	70.19±21.93ijklm	64.50±6.66klm	82.24±2.53fghijklm	86.29±9.97fghijkl	61.57±2.45klm	75.01±7.99ijklm	105.39±5.08efg	89.63±5.18fghijk	82.67±8.85fghijklm	60.05±4.78m	65.12±14.88jklm	77.97±2.25hijklm	101.06±1.94fgh	71.57±10.95ijklm	200.97±7.58b	151.88±5.30c	67.57±5.95ijklm	136.01±25.39cd	312.13±23.92a
11	trans-2-Hexena	7667.78±335.84ab	5625.03±153.94jkl	8098.34±144.61a	7295.70±226.95bc	6610.35±275.15efg	7724.90±78.86ab	6007.86±82.90hij	7131.19±130.46cd	5633.46±146.98jkl	5719.87±200.56jk	4902.47±265.46mno	6886.73±234.81cdef	5841.27±152.36ijk	2812.46±455.55q	7748.73±452.08ab	6978.23±483.27cde	7132.80±130.07cd	5013.46±270.74mn	5730.57±62.56jk	5843.00±89.42ijk	6732.05±252.35defg	5761.84±387.71ijk	4019.42±723.32p	4583.67±65.11no	6265.36±104.77ghi	5804.57±178.16ijk	6394.03±157.72fgh	5545.50±551.17jkl	5330.66±95.62klm	5150.09±32.30lm	4477.53±227.31o	5629.75±173.87jkl	6499.72±128.03efg	1816.57±350.90r	3775.70±178.27p
12	Propionaldehyde	34.94±5.96d	44.25±2.32cd	51.90±7.37cd	34.27±4.26d	24.57±2.38d	38.04±0.86cd	36.28±6.48d	33.04±3.31d	29.56±5.93d	47.17±6.03cd	36.42±15.70d	38.96±4.49cd	23.10±1.24d	26.51±1.32d	47.86±8.33cd	29.26±4.72d	35.47±1.72d	43.22±0.79d	27.95±3.59d	31.79±2.38d	33.02±2.30d	31.98±3.83d	30.95±2.94d	38.67±1.15cd	26.62±0.28d	39.54±4.24cd	33.42±4.21d	52.86±3.11cd	55.40±2.19cd	44.42±3.86cd	70.42±0.76cd	56.82±2.87c	32.36±3.43cd	158.95±6.66b	146.69±0.63a
Aldehydes	Content	11474.4	8341.4	11606.3	10755.5	9618.72	11746.2	9616.58	10482.4	8427.93	8608.29	7896.55	10260.1	9276.7	4826.66	11399.5	10338.4	10901.4	8251.32	8973.57	9023.02	10236.1	9149.04	6572.87	7811.12	9458.31	9038.39	9763.22	8934.98	8489.85	8610.05	7349.48	8318.64	9500.02	3480.11	6134.89
	Percentage %	54.4395	44.1569	58.4936	56.0863	50.1176	55.9972	47.0826	56.6477	46.1189	44.0412	45.0078	52.4445	49.7483	30.8196	58.3811	56.599	54.82	40.0302	49.9068	48.0892	56.9089	48.1207	34.9087	42.0336	51.7361	54.4677	55.7441	51.7186	46.2585	51.299	35.9773	45.0605	55.524	17.337	30.8136
1	Dipentene	481.40±45.14d	81.77±15.82m	135.25±10.53klm	171.60±14.15jkl	618.58±31.92c	691.55±110.01b	792.96±51.95a	254.57±38.05hi	356.54±23.12fg	567.28±73.51c	145.03±23.22jklm	108.45±17.51lm	563.14±12.02c	97.88±12.66lm	89.99±6.73lm	101.61±19.54lm	566.90±101.96c	728.99±21.90ab	433.79±46.48de	436.57±28.52de	89.18±8.22lm	300.02±41.04gh	359.43±93.76fg	383.50±62.52ef	217.96±19.03ij	99.94±4.07lm	166.33±21.46jklm	105.98±7.38lm	277.46±13.09hi	299.46±84.88gh	122.72±8.40lm	211.89±2.40ijk	89.81±1.99lm	99.17±10.31lm	98.40±26.94lm
2	Camphene	124.93±6.37lm	302.66±5.99cd	228.62±5.45fg	154.24±14.74k	123.87±11.35lm	117.21±5.57lm	196.50±17.26hij	84.89±7.22op	187.16±19.61hij	242.87±4.34ef	263.05±23.17e	117.09±8.45lm	175.82±13.78j	235.70±3.19f	108.87±10.47mn	124.96±11.50lm	134.65±14.41kl	227.51±4.18fg	112.03±29.50lm	237.55±6.83f	104.59±4.06mno	201.80±12.55hi	388.49±4.53b	284.86±8.37d	207.56±5.45gh	86.35±3.29op	79.42±1.17p	74.05±4.84p	289.34±8.33d	89.39±26.83nop	319.84±18.09c	428.12±9.97a	298.71±16.23cd	181.97±10.86ij	286.13±13.82d
3	β-Pinene	74.83±9.00a	14.47±2.51lmn	20.43±0.65jklmn	30.85±7.85ghij	56.99±9.58cd	20.54±1.25jklmn	45.78±11.96def	24.95±1.58hijklm	35.71±5.44fgh	62.45±1.93bc	25.26±4.58hijklm	21.19±5.31jklmn	71.81±6.07ab	19.49±4.51jklmn	16.64±4.55klmn	21.27±2.77jklmn	19.87±4.77jklmn	34.58±3.91fghi	80.85±24.69a	71.92±10.58ab	16.17±0.92klmn	18.89±1.18jklmn	56.32±7.23cd	22.41±4.82ijklmn	16.72±5.80klmn	12.23±2.77mn	26.78±1.67hijkl	27.22±6.32hijkl	28.11±5.12ghijk	15.35±2.53klmn	40.16±3.22efg	48.48±2.00de	11.26±2.12n	20.49±1.61jklmn	21.69±6.19jklmn
4	Myrcene	27.02±8.66fghi	27.56±1.24fghi	21.08±4.27ghi	34.17±3.63fghi	58.06±8.70b	24.83±2.69fghi	65.82±4.32bcd	17.24±1.86hi	24.76±4.51fghi	60.00±2.22bcde	36.70±1.74fghi	16.40±0.60ghi	79.99±14.74b	28.73±3.35fghi	18.61±0.55hi	20.60±1.38fghi	23.50±1.84ghi	214.30±11.46a	63.13±18.37bcd	38.51±1.68efghi	29.12±1.40fghi	24.87±3.77fghi	61.94±1.81bc	35.23±3.24fghi	29.96±0.68efghi	14.22±1.23i	33.68±1.86cdef	14.79±0.11i	24.80±0.53fghi	16.42±1.99ghi	45.98±3.31defg	42.59±2.57defgh	20.95±0.70hi	25.49±0.68fghi	22.22±0.86ghi
5	alpha-Pinene	31.72±1.96nop	46.04±1.17hijklmn	29.32±2.10op	60.46±4.16def	54.95±5.14ghijklm	33.25±1.68ghijklm	84.48±0.16c	23.54±7.28p	61.41±6.74efgh	62.93±8.37efg	49.18±9.35ghijklm	40.59±5.84lmno	90.21±5.13c	36.69±2.04mno	41.06±12.63klmno	35.29±1.45lmno	42.50±7.29jklmno	136.61±1.16a	79.46±7.25cd	63.14±5.76efg	38.58±1.56mno	36.12±1.54jklmno	84.33±4.41cd	78.77±5.37de	105.74±4.37b	44.97±3.83ijklmno	56.50±4.26fghijk	34.43±1.02mnop	53.34±1.20fghi	43.32±0.90lmno	36.02±3.28mnop	56.32±1.08fghijk	61.17±0.76fghij	35.13±4.23mnop	54.83±1.20ghijkl
6	α-Phellandrene	26.54±2.54lmno	27.20±2.26lmno	31.04±2.24klmno	84.13±3.20bc	56.25±6.96fg	33.43±7.01jklmn	50.77±10.42fghi	20.41±0.61no	38.33±3.92ijklm	73.18±6.84cde	42.32±5.44ghijkl	41.09±5.01ghijkl	60.19±1.30ef	45.30±5.58ghijk	35.67±3.32ijklmn	41.86±11.69ghijkl	27.08±6.74lmno	117.43±10.93a	93.93±9.83b	61.04±2.97ef	55.13±5.56fgh	42.40±6.28ghijkl	76.00±6.47cd	62.30±9.12def	118.34±24.21a	42.12±5.67ghijkl	82.51±22.61bc	39.90±5.46hijklm	47.69±3.51fghij	24.31±9.95mno	34.86±1.37jklmn	38.17±2.55ijklm	24.76±0.60mno	16.50±0.88o	18.00±2.94o
7	Terpinolene	68.69±12.41mn	90.46±10.17lm	107.90±16.77l	295.17±16.28de	306.53±12.37cde	120.72±22.62kl	247.05±33.43g	17.03±5.34o	258.66±7.55fg	337.00±5.60ab	239.62±16.39g	205.66±16.44hi	303.25±4.22cde	195.71±12.33i	186.07±7.67i	243.04±23.16g	111.63±12.47kl	322.08±11.88abcd	327.07±13.84abc	310.62±5.91bcd	230.71±11.44gh	113.06±15.09kl	301.50±3.90cde	191.78±25.70i	348.23±18.09a	197.45±25.05i	299.93±15.66cde	141.40±47.63jk	201.04±11.05i	115.73±21.50kl	158.48±6.50j	276.06±3.57ef	64.87±4.95mn	66.97±10.52mn	45.27±5.72n
Terpenes	Content	835.133	590.169	573.642	840.625	1285.23	1061.53	1488.7	442.625	962.577	1405.7	794.491	555.471	1344.39	668.486	496.912	600.302	926.134	1754.83	1190.27	1219.36	563.487	743.83	1337.34	1055.51	1053.17	497.271	761.816	439.443	926.793	606.653	758.058	1101.63	565.86	445.725	548.55
	Percentage %	3.96222	3.12418	2.89104	4.38358	6.69659	5.06062	7.28865	2.39198	5.26737	7.19177	4.52834	2.8393	7.20959	4.26847	2.54487	3.28644	4.65726	8.51332	6.61972	6.49869	3.13278	3.91228	7.10265	5.67998	5.76076	2.99668	4.34966	2.54364	5.0498	3.61446	3.71086	5.9673	3.30723	2.22048	2.7552
1	Acetic acid	396.20±10.51b	420.65±11.35a	378.33±1.32c	354.70±7.56d	315.95±0.47e	300.70±11.93f	286.28±11.42g	273.66±13.27g	277.18±15.97g	246.47±11.61h	232.29±2.07i	209.49±16.29jk	202.73±5.84jkl	216.85±3.87j	193.73±8.80lm	206.92±12.80jkl	196.40±9.60klm	187.64±2.73mn	171.16±5.75o	176.04±8.34no	170.32±5.58o	157.14±2.40p	147.98±3.78pqrs	140.41±6.53qrs	149.10±5.15pqrs	154.18±2.04op	150.79±2.50opq	140.29±1.13qrs	141.93±7.40qrs	140.58±6.31qrs	127.69±5.15t	138.04±6.85rst	141.95±6.05qrs	145.30±4.49pqrs	134.49±3.54st
2	Isovaleric acid	8.56±0.35bcdefg	8.68±1.31bcdefg	10.01±6.11bcdefg	14.62±0.04abc	7.91±3.79bcdefg	11.89±1.20abcde	10.95±1.56bcdef	19.62±8.02a	11.02±3.43bcdef	12.28±0.82abcde	14.06±10.80abcd	11.10±8.49bcdef	2.41±0.72g	8.94±10.47bcdefg	5.83±1.40defg	8.68±2.04bcdefg	5.59±0.62defg	4.88±3.06efg	15.69±7.52ab	6.88±3.37cdefg	8.09±0.16bcdefg	12.29±1.22abcde	8.81±1.58bcdefg	15.18±1.99ab	6.83±2.10cdefg	2.76±0.26fg	6.00±3.82defg	3.05±1.04fg	7.76±4.03bcdefg	3.47±0.56fg	4.82±2.20efg	6.47±1.25cdefg	4.44±2.73efg	6.40±2.40cdefg	5.86±3.96defg
Acids	Content	404.765	429.334	388.334	369.32	323.858	312.587	297.231	293.281	288.197	258.753	246.35	220.594	205.141	225.794	199.553	215.599	201.99	192.526	186.852	182.92	178.417	169.424	156.796	155.594	155.93	156.947	156.787	143.343	149.691	144.051	132.515	144.512	146.399	151.708	140.352
	Percentage %	1.92037	2.27277	1.95712	1.92588	1.68744	1.49019	1.45524	1.58492	1.57706	1.32381	1.40412	1.12757	1.10011	1.44176	1.02199	1.18033	1.01575	0.934014	1.03918	0.974893	0.991931	0.891111	0.832747	0.837288	0.852923	0.945802	0.895192	0.829714	0.815621	0.858259	0.648692	0.782793	0.855643	0.755768	0.704945
1	2-Methoxy-3-methylpyrazine	7.38±0.79hijk	10.08±1.61cdefghijk	6.58±0.76jk	11.87±1.13bcdefghijk	6.06±0.58k	12.51±0.97bcdefghi	11.65±0.27bcdefghijk	11.87±1.82bcdefghijk	11.78±1.99bcdefghijk	12.84±5.96bcdefghi	9.59±1.54defghijk	11.68±4.10bcdefghijk	7.04±0.82ijk	9.43±0.42defghijk	9.23±2.44defghijk	8.26±2.00fghijk	12.07±2.19bcdefghij	12.92±0.47bcdefgh	7.71±3.40ghijk	14.25±1.40bcde	7.33±3.05hijk	9.41±3.30defghijk	8.33±2.54fghijk	8.46±1.88efghijk	15.08±2.80bcd	13.71±1.41bcdef	8.51±3.83efghijk	12.98±2.24bcdefgh	13.50±3.27bcdefg	14.91±1.79bcd	17.33±6.01b	10.09±2.15cdefghijk	15.81±2.44bc	169.34±8.06a	9.58±3.68defghijk
2	2,3,5-Trimethylpyrazine	86.82±2.14ghijklm	49.66±1.77mno	86.32±2.42ghijk	89.40±9.06ghij	175.34±29.93bc	96.16±5.33fghi	124.06±24.95ef	68.27±5.67ijklm	65.50±4.43ijklmn	159.54±16.44cd	49.84±7.25mno	69.01±2.80ijklm	123.56±4.94ef	34.40±3.77nop	79.18±10.13hijklm	73.87±8.99ijklm	83.49±5.05ghijkl	346.68±54.05a	111.17±36.10fg	110.31±2.78fgh	69.65±2.81ijklm	68.92±4.25ijklm	145.92±23.02de	68.22±6.13ijklm	202.06±46.36b	54.58±8.40klmno	94.86±3.75fghi	48.28±5.92mno	58.98±5.61jklmno	51.32±3.64lmno	47.98±5.15mno	68.74±7.63ijklm	52.23±2.42lmno	17.62±1.80p	29.65±0.30op
3	2-Ethyl-3-methylpyrazine	56.86±13.74a	17.67±4.44fghijkl	35.31±2.35b	27.41±2.13cd	30.37±7.15bc	52.61±3.02a	35.70±1.84b	26.77±2.83cd	14.04±0.50ijklm	17.93±1.36efghijk	11.56±1.68jklmn	27.43±1.51cd	18.79±1.99efghij	8.40±2.23mn	21.76±3.87defg	21.15±3.76defghi	34.77±2.74b	23.58±4.79cdef	14.40±6.41hijklm	17.05±0.39fghijkl	21.50±1.62defgh	24.94±5.42cde	10.51±1.37lmn	17.47±1.78fghijkl	12.93±2.41jklmn	12.80±1.26jklmn	18.35±2.27efghijk	15.68±2.59ghijklm	13.30±0.98jklmn	14.02±0.87ijklm	14.22±2.69ijklm	11.31±1.84klmn	16.38±2.74fghijkl	6.50±0.99n	12.23±1.61jklmn
Pyrazines	Content	144.402	77.4084	128.213	128.681	211.769	161.272	171.403	106.916	91.3135	190.311	70.9854	108.122	149.385	52.2302	110.163	103.279	130.334	383.177	133.286	141.612	98.4728	103.265	164.758	94.147	230.065	81.0858	121.716	76.938	85.7746	80.2442	79.5354	90.137	84.4204	193.459	51.4478
	Percentage %	0.685103	0.409777	0.646169	0.671029	1.10341	0.768829	0.839184	0.577786	0.499682	0.973655	0.404594	0.552667	0.801111	0.333504	0.564185	0.565416	0.655411	1.85893	0.741277	0.754734	0.547473	0.543136	0.875033	0.506628	1.25844	0.488644	0.694947	0.445343	0.467359	0.478098	0.389343	0.488256	0.493404	0.963758	0.258406
1	2-Pentylfuran	87.08±2.53klmn	97.95±1.71ijkl	71.66±9.39mnop	70.25±9.60mnop	102.75±5.74hijkl	91.12±5.51jklm	84.93±5.45lmno	131.36±4.41defg	142.81±7.46cde	120.02±4.63fghi	187.36±16.85b	147.87±20.61cde	110.49±1.20ghij	233.72±6.74a	75.64±18.59mnop	91.47±22.18jklm	108.16±20.44hijk	39.50±1.41q	137.73±3.71def	137.03±4.52def	110.50±8.18ghij	147.51±7.95cde	151.72±14.36cd	112.07±22.80ghij	152.95±3.46cd	102.01±8.05ijkl	160.78±16.74c	134.68±10.24def	119.73±4.32fghi	125.39±27.25efgh	64.91±4.77nop	61.80±2.93p	64.09±11.69op	69.75±11.42mnop	107.24±17.69hijkl
2	2,5-Dimethylfuran	159.81±4.69bcdefghij	93.55±2.17jklmn	115.79±4.12defghijk	154.13±7.82abcd	183.94±1.31bcdefg	160.90±6.38abcd	150.16±6.01cdefghijk	213.30±8.33a	104.24±5.18hijklm	105.91±3.68fghijkl	84.87±3.08jklmn	187.67±3.22bcdefg	100.99±10.56ijklm	89.53±0.48klmn	169.05±41.64abcde	168.50±5.44bcdefghi	176.83±3.07abc	117.26±10.38efghijk	139.51±13.54bcdefghij	104.86±2.66ghijklm	173.99±1.09b	140.67±8.35bcdefghij	40.59±0.61mn	126.01±2.93defghijk	155.47±0.95abcdef	185.96±2.09abc	186.78±5.88abc	115.26±0.45defghijk	158.30±1.53bcdefgh	216.35±0.87abcde	64.88±1.91lmn	143.43±3.03bcdefghi	97.89±0.67ijklm	80.83±3.18klmn	33.65±1.97n
Furans	Content	230.225	191.497	190.78	241.047	260.02	262.02	215.089	344.662	247.056	232.593	278.898	305.549	211.481	313.247	244.69	239.966	284.987	156.757	277.239	241.892	294.493	288.175	205.639	234.744	315.091	281.311	340.895	253.273	274.703	291.74	129.787	208.567	164.643	150.576	154.225
	Percentage %	1.09228	1.01373	0.961493	1.25698	1.35481	1.24912	1.05307	1.86258	1.35193	1.18998	1.58963	1.56182	1.13411	2.00017	1.25315	1.31373	1.43312	0.760487	1.54187	1.28919	1.63727	1.5157	1.09215	1.26322	1.72352	1.69525	1.94637	1.46603	1.49677	1.7382	0.635336	1.12977	0.962276	0.750127	0.774625
1	Toluene	61.73±7.57cdef	41.79±1.52jklm	66.57±5.81bcd	60.33±0.93ef	40.91±4.00lmn	46.87±0.82ijkl	38.87±1.50mno	50.04±2.46hi	44.99±2.00ijklm	39.25±3.16mno	41.37±3.57klmn	45.77±2.24ijkl	53.78±1.72gh	34.54±8.38opq	47.47±5.79ijk	47.79±1.04hij	46.96±2.17ijkl	29.05±0.71q	57.42±3.79fg	49.24±1.12hi	66.90±3.37bc	49.15±1.15hi	35.47±1.40nop	44.36±1.90ijklm	57.51±3.35fg	71.46±2.50ab	74.95±2.79a	50.57±3.59hi	32.47±1.46pq	65.38±5.33cde	21.23±2.94r	42.05±2.14jklm	60.74±1.42def	14.55±1.25s	15.99±1.63rs
2	2,4,6-Collidine	93.15±7.57cde	49.57±2.60jklm	66.42±9.38ghijk	69.70±0.50fghi	68.86±10.43fghi	101.25±7.57bcd	97.17±1.01cde	92.15±5.07cde	98.20±6.49cde	87.04±5.07cdef	56.92±3.58ijklm	133.25±7.26a	82.86±12.70defg	70.71±0.94fghi	79.62±10.81efgh	116.50±20.16ab	121.01±17.14a	101.88±3.65bc	55.19±17.08ijklm	67.39±2.79ghij	84.27±3.71cdefg	124.47±1.11a	90.22±20.24cde	127.25±9.83a	82.72±23.06defg	70.83±5.22fghi	56.62±9.31ijklm	68.14±12.86fghij	67.92±6.34ghij	62.46±2.39hijkl	44.28±7.73lm	48.28±6.29klm	51.79±6.45ijklm	19.48±2.60n	39.37±10.56m
Other compounds		154.88	91.3668	132.996	130.029	109.766	148.127	136.043	142.186	143.185	126.286	98.2813	179.02	136.646	105.255	127.084	164.286	167.973	130.925	112.609	116.636	151.169	173.616	125.685	171.61	140.235	142.293	131.567	118.712	100.394	127.848	65.5084	90.3301	112.534	34.0272	55.3605
		0.734818	0.483669	0.670271	0.678058	0.571928	0.706164	0.666066	0.768383	0.78353	0.646097	0.560171	0.915063	0.732794	0.672081	0.650846	0.89941	0.844686	0.635166	0.626278	0.621622	0.840446	0.913161	0.667515	0.923478	0.76707	0.857494	0.751193	0.687147	0.547016	0.761726	0.320678	0.489301	0.657718	0.169514	0.278059
Total volatile compound content		21077.4	18890.4	19842.1	19176.7	19192.3	20976.3	20424.9	18504.5	18274.3	19546	17544.9	19563.7	18647.3	15661	19526	18266	19885.8	20612.7	17980.6	18763.1	17986.8	19012.7	18828.8	18583.1	18281.9	16594	17514.4	17276.1	18353	16784.1	20428.1	18461	17109.8	20073.4	19909.7
	Content
	Percentage %
