# Supplementary material for: Characterization of Key Compounds of Organic Acids and Aroma Volatiles in Fruits of Different Actinidia argute Resources Based on High-Performance Liquid Chromatography (HPLC) and Headspace Gas Chromatography–Ion Mobility Spectrometry (HS-GC-IMS)
Source: Foods. 2023 Sep 28;12(19):3615. doi: 10.3390/foods12193615 (PMC10572923; doi:10.3390/foods12193615)
Supplement: Supplementary file 1 [file foods-12-03615-s001.zip › foods-2608221-suppl/Supplementary file S2.xlsx]

## Sheet: OAV values
Aromatic Substances	OAV values
	S1	S2	S3	S4	S5	S6	S7	S8	S9	S10	S11	S12	S13	S14	S15	S16	S17	S18	S19	S20	S21	S22	S23	S24	S25	S26	S27	S28	S29	S30	S31	S32	S33	S34	S35
Methyl butanoate	2.72±0.03	5.76±0.19	4.00±0.47	3.13±0.03	4.75±0.18	2.81±0.18	2.44±0.07	2.99±0.07	1.90±0.07	6.23±0.02	3.67±0.20	2.07±0.13	5.05±0.09	1.87±0.05	2.52±0.38	2.04±0.19	2.10±0.05	2.14±0.02	2.76±0.22	3.23±0.10	2.56±0.09	2.72±0.04	6.99±0.25	3.47±0.07	2.23±0.04	1.95±0.19	2.71±0.03	2.14±0.02	2.54±0.10	1.98±0.03	8.93±0.00	10.04±0.05	2.95±0.03	7.45±0.12	6.53±0.08
Isoamyl acetate	305.76±40.40	834.10±44.68	273.61±35.11	278.14±15.77	508.26±6.54	256.46±6.54	280.79±7.32	293.58±11.92	957.28±20.34	843.22±91.35	452.46±14.42	331.05±31.42	231.99±11.15	1775.54±361.91	262.78±7.53	253.61±34.49	265.37±15.57	421.16±49.98	278.44±28.03	742.39±41.09	260.56±5.01	363.74±22.83	340.29±51.60	344.49±26.65	243.40±14.78	275.11±9.51	287.62±7.72	266.39±11.79	266.31±12.46	296.25±16.62	309.80±31.87	183.09±15.56	335.27±5.60	357.40±19.41	491.51±25.27
Hexyl propanoate	10.92±0.12	6.12±0.45	2.76±0.37	3.49±0.14	3.83±0.25	2.08±0.25	2.03±0.05	2.09±0.04	1.82±0.08	2.99±0.31	4.22±0.32	3.82±0.63	3.30±0.28	9.17±0.32	22.63±9.25	6.90±0.41	3.56±0.17	3.66±0.24	3.38±0.29	3.21±0.19	2.73±0.08	1.81±0.14	3.85±0.60	5.20±0.90	2.94±0.09	1.81±0.11	2.56±0.14	1.74±0.24	1.95±0.14	1.67±0.16	21.55±0.18	9.07±0.46	5.45±0.29	8.85±0.41	14.40±0.13
Butyl acrylate	4.17±0.41	4.35±0.43	4.56±0.56	37.34±2.18	3.69±0.53	13.25±0.53	13.63±0.59	14.64±3.51	11.35±3.74	9.42±0.80	6.88±1.24	5.07±0.51	6.44±0.84	17.14±0.76	10.65±0.45	3.11±0.17	10.96±1.21	13.17±0.53	3.52±0.26	5.05±0.36	3.50±0.44	3.84±0.06	4.01±0.42	4.23±0.35	8.10±0.85	17.63±2.27	3.67±0.44	12.41±2.10	8.11±2.19	16.60±0.43	3.01±0.51	3.03±0.78	7.38±0.80	5.49±0.33	5.61±0.48
Isovaleric acid	1.71±0.04	1.59±0.08	1.88±0.10	1.86±0.05	2.15±0.06	1.83±0.06	1.64±0.09	1.81±0.02	1.75±0.02	2.55±0.21	1.59±0.03	1.12±0.02	1.86±0.04	1.33±0.00	1.57±0.12	1.53±0.13	1.39±0.04	1.99±0.10	1.79±0.06	2.51±0.03	1.93±0.03	2.10±0.15	3.14±0.30	2.62±0.06	1.54±0.10	1.51±0.07	1.72±0.04	1.40±0.08	1.78±0.00	1.59±0.02	1.50±0.09	1.01±0.01	1.62±0.04	1.58±0.03	1.51±0.03
1-Methoxy-2-propyl acetate	13.87±0.19	6.49±0.66	9.45±0.53	9.18±0.17	10.90±0.06	14.98±0.06	12.34±0.26	10.87±0.67	13.97±0.42	13.66±0.54	11.47±0.10	10.07±0.29	7.18±0.87	3.65±0.43	9.71±0.65	7.88±0.60	11.78±0.05	11.47±0.91	8.80±1.07	12.35±1.02	10.32±0.42	10.87±0.04	6.99±0.66	9.18±0.30	8.57±0.31	7.60±0.06	10.20±0.14	9.87±1.70	9.54±0.03	10.24±0.03	6.77±0.33	7.06±0.06	8.24±0.07	5.65±0.24	9.57±0.10
3-Methyl-1-butanol	55.32±0.06	43.76±1.29	36.88±1.33	38.18±0.84	43.81±0.33	53.09±0.33	31.94±4.72	67.04±5.05	66.70±1.76	54.93±2.13	86.98±3.39	74.77±3.20	36.47±3.18	76.92±5.52	50.79±0.68	41.04±4.69	54.25±1.50	10.19±1.27	62.40±3.30	66.65±0.81	39.62±0.51	66.36±1.91	66.27±2.21	31.76±0.49	86.76±3.39	44.10±0.73	73.63±0.53	67.26±2.36	56.20±0.58	48.32±0.61	33.66±0.88	29.05±1.24	45.54±0.46	52.66±1.35	65.47±0.25
1-Hexanol	58.99±1.46	50.85±0.24	41.25±4.60	54.17±1.42	51.61±1.28	59.73±1.28	76.26±0.63	71.72±1.11	98.88±5.62	80.80±4.69	67.36±5.75	103.07±2.14	72.37±11.30	112.70±2.78	53.10±7.88	94.76±0.67	83.89±3.46	84.76±5.07	61.78±3.91	63.55±4.26	69.81±0.54	106.84±6.85	115.16±0.59	126.40±3.25	79.64±3.02	89.12±1.62	41.25±0.91	79.71±7.38	76.73±0.29	81.75±0.31	49.41±0.10	44.02±1.36	47.68±0.21	33.55±1.05	38.31±0.59
Leaf alcohol	1.53±0.22	1.34±0.09	1.38±0.13	1.63±0.10	1.53±0.21	1.49±0.21	1.63±0.34	1.55±0.12	1.78±0.02	1.71±0.17	1.50±0.27	2.34±0.15	1.53±0.07	2.45±0.45	1.43±0.25	2.38±0.21	2.03±0.49	2.26±0.12	1.42±0.11	1.59±0.05	1.56±0.12	2.28±0.20	2.21±0.17	3.60±0.37	1.65±0.15	1.74±0.06	1.31±0.08	1.60±0.24	1.60±0.23	1.35±0.16	1.06±0.16	＜1	1.21±0.10	1.13±0.11	1.15±0.21
L(-)-Carvone	45.62±2.11	39.13±1.85	163.02±211.26	20.84±0.19	22.72±1.69	31.88±1.69	17.35±0.14	21.37±3.29	97.59±4.57	49.66±26.80	47.74±0.46	43.91±0.22	29.09±4.14	34.71±4.45	27.09±5.76	30.41±1.33	34.72±15.16	64.71±17.01	56.79±13.46	70.09±7.62	26.02±1.03	13.54±0.26	13.58±0.07	47.16±3.09	87.11±1.37	71.17±6.44	12.66±0.09	40.84±8.52	73.47±0.26	117.83±2.40	20.60±0.34	20.04±1.27	85.38±0.17	80.41±0.33	84.79±0.42
5-Methyl-3-heptanone	3.24±0.14	2.35±0.05	4.55±0.15	3.07±0.07	2.14±0.08	3.65±0.08	2.17±0.13	3.05±0.29	6.94±0.04	4.76±0.30	1.74±0.09	3.31±0.04	2.84±0.08	2.74±0.09	2.44±0.28	3.33±0.57	2.08±0.06	4.31±0.60	3.58±0.51	4.55±1.36	1.98±0.20	3.05±0.04	2.53±0.01	3.79±0.36	6.10±0.10	8.05±0.52	6.20±0.02	2.88±0.13	3.35±0.06	3.66±2.72	2.38±0.05	2.08±0.03	7.27±0.01	0.89±0.02	2.22±0.08
3,4-Dimethyl-1,2-cyclopentanedione	9.37±0.18	9.59±0.53	11.03±0.29	12.94±0.15	11.46±0.19	9.47±0.19	17.29±0.49	6.11±0.06	5.30±0.08	7.51±0.66	8.64±1.85	9.93±0.24	5.61±0.26	8.33±0.65	14.01±1.08	13.25±0.02	13.08±1.86	14.25±0.08	12.99±0.18	7.57±0.35	15.73±1.13	12.44±0.46	5.55±0.10	5.47±0.13	6.94±0.30	9.76±0.30	9.03±0.03	7.80±1.47	11.28±0.39	4.78±0.08	12.55±0.09	2.00±0.21	2.51±0.15	13.28±0.10	7.21±0.05
Heptanal	35.43±0.08	14.85±0.65	31.32±0.54	26.36±1.46	20.81±1.66	30.92±1.66	25.55±1.07	26.03±1.53	26.76±2.79	23.92±0.52	24.08±1.66	32.29±0.90	16.09±0.42	16.95±0.44	21.13±2.98	19.00±3.32	22.54±3.70	21.17±2.72	22.51±0.62	24.53±1.60	25.34±0.13	40.05±1.68	11.91±0.70	29.93±3.53	17.08±0.25	22.87±1.14	24.83±0.11	27.44±2.50	22.56±0.05	21.07±0.08	14.09±0.16	9.07±0.10	20.23±0.46	10.01±0.94	11.04±0.68
Butanal	52.95±3.46	36.45±1.57	48.94±1.27	62.13±5.28	53.81±2.11	56.43±2.11	55.90±0.91	53.46±4.38	30.42±0.62	35.52±0.50	36.06±2.84	54.28±2.20	46.31±0.49	42.86±1.37	84.11±5.59	67.69±6.77	71.93±4.63	65.43±2.73	82.06±3.72	67.83±0.73	78.62±2.10	81.92±1.81	61.42±2.94	73.59±7.05	77.66±2.24	90.93±0.31	82.20±0.02	88.50±20.31	75.76±1.07	81.62±0.17	63.51±0.36	60.07±1.79	64.97±0.27	49.57±0.38	61.10±0.80
Isovaleraldehyde	33.38±1.21	38.68±3.63	37.48±5.85	28.51±0.24	25.07±0.26	98.89±0.26	77.82±4.41	134.27±12.40	55.39±2.72	43.61±1.89	69.60±4.39	89.08±0.39	87.21±16.42	70.51±4.00	32.37±1.21	46.86±4.96	50.82±5.01	60.28±0.88	80.71±1.84	51.05±7.42	49.70±2.65	112.83±11.21	48.18±4.97	132.03±10.81	58.62±2.36	74.18±3.13	53.08±3.14	98.94±1.28	69.41±3.11	140.72±4.31	26.24±0.84	45.08±1.63	117.16±3.46	36.52±1.51	42.10±3.39
Dipentene	2.41±0.23	＜1	＜1	＜1	3.09±0.16	3.46±0.16	3.96±0.26	1.27±0.19	1.78±0.12	2.84±0.37	＜1	＜1	2.82±0.06	＜1	＜1	＜1	2.83±0.51	3.64±0.11	2.17±0.23	2.18±0.14	＜1	1.50±0.21	1.80±0.47	1.92±0.31	1.09±0.10	＜1	＜1	＜1	1.39±0.07	1.50±0.42	＜1	1.08±0.01	＜1	＜1	＜1
alpha-Pinene	2.27±0.14	3.29±0.08	2.09±0.15	4.32±0.30	3.92±0.37	2.38±0.37	6.03±0.01	1.68±0.52	4.39±0.48	4.49±0.60	3.51±0.67	2.90±0.42	6.44±0.37	2.62±0.15	2.93±0.90	2.52±0.10	3.04±0.52	9.76±0.08	5.68±0.52	4.51±0.41	2.76±0.11	2.58±0.11	6.02±0.32	5.63±0.38	7.55±0.31	3.21±0.27	4.04±0.30	2.46±0.07	3.81±0.09	3.09±0.06	2.57±0.23	4.05±0.08	4.37±0.05	2.51±0.30	3.92±0.09
Terpinolene	＜1	＜1	＜1	1.48±0.08	1.53±0.06	＜1	1.24±0.17	＜1	1.29±0.04	1.69±0.03	1.20±0.08	1.03±0.08	1.52±0.02	＜1	＜1	1.22±0.12	＜1	1.61±0.06	1.64±0.07	1.55±0.03	1.15±0.06	＜1	1.51±0.02	＜1	1.74±0.09	＜1	1.50±0.08	＜1	1.01±0.06	＜1	＜1	1.06±0.02	＜1	＜1	＜1
